# Supplementary material for: Paths for colonization or exodus? New insights from the brown bear (Ursus arctos) population of the Cantabrian Mountains
Source: PLoS One. 2020 Jan 31;15(1):e0227302. doi: 10.1371/journal.pone.0227302 (PMC6996475; doi:10.1371/journal.pone.0227302)
Supplement: S1 Table — (XLSX) [file pone.0227302.s003.xlsx]

## Sheet: Sheet1
SUPPORTING INFORMATION S1 - Multilocus genotypes of 81 brown bears from the Cantabrian Mountains.
Gregório, I, Barros, T, Pando, D, Morante, J, Fonseca, C, Ferreira, E (2019). A path for colonization or exodus? New insights from the Cantabrian brown bear population. PLOS One (submitted)
Eduardo Ferreira (Corresponding author, e-mail: elferreira@ua.pt). Department of Biology & CESAM, University of Aveiro, Campus Universitário de Santiago, 3810-193 Aveiro, Portugal
Table S1 - Multilocus genotypes of 81 brown bears from the Cantabrian Mountains, generated using a panel of 15 microsatellite markers.
Subpopulation	Sample	MU50		MU23		MU59		G10L		G10P		G10J		G1A		MU61		MU51		G10X		G1D		MU05		G10C		MU10		MU09
Western Cantabria	104OC	0	0	145	151	94	108	156	156	127	143	65	75	0	0	141	143	129	129	126	126	0	0	127	129	100	100	131	131	181	181
Western Cantabria	107OC	95	95	145	145	94	96	156	158	127	143	57	65	114	116	143	143	90	129	128	130	0	0	0	0	100	103	131	131	200	203
Western Cantabria	10OC	95	95	143	151	94	108	156	156	127	143	65	75	114	116	141	143	124	129	126	126	177	177	143	143	100	103	131	131	181	203
Western Cantabria	112OC	95	95	143	145	94	94	156	158	127	143	57	65	114	116	143	143	129	129	128	128	177	177	129	143	100	103	131	131	200	203
Western Cantabria	113OC	95	103	143	151	94	108	156	156	127	143	65	75	114	116	141	143	127	129	121	126	177	177	125	127	100	100	131	131	203	209
Western Cantabria	116OC	93	103	145	151	94	108	156	156	0	0	0	0	114	116	141	143	129	129	121	126	177	177	127	143	100	100	131	131	181	181
Western Cantabria	11OC	93	95	145	145	94	96	156	156	127	127	65	75	114	114	0	0	127	129	126	126	177	177	125	125	103	103	131	131	209	209
Western Cantabria	126OC	99	99	143	154	92	92	158	158	127	143	75	75	114	116	141	143	127	129	128	128	177	177	127	127	100	103	131	131	200	200
Western Cantabria	128OC	93	95	145	151	94	94	145	158	143	143	57	65	116	116	143	143	129	129	126	126	171	177	143	143	100	100	117	131	203	203
Western Cantabria	12OC	95	99	143	151	94	94	152	158	127	143	65	75	114	114	143	143	129	129	126	126	177	177	143	143	100	100	131	131	181	203
Western Cantabria	14OC	95	99	145	145	92	96	156	158	145	145	57	65	116	116	143	143	129	129	130	130	177	177	127	143	100	103	129	131	200	209
Western Cantabria	15OC	93	95	143	145	94	108	156	156	127	127	65	75	114	116	143	143	127	129	121	126	177	177	125	143	100	100	131	131	203	209
Western Cantabria	1OC	95	103	145	145	94	108	156	156	127	127	65	75	114	114	141	143	129	129	121	126	177	177	127	127	100	100	131	131	181	209
Western Cantabria	2OC	95	103	145	151	94	94	152	156	143	143	65	75	114	116	143	143	129	129	126	126	177	177	127	143	100	103	117	131	181	203
Western Cantabria	3OC	95	103	145	151	96	108	156	156	127	127	65	75	114	116	143	143	129	129	126	126	177	177	127	143	100	103	131	131	181	209
Western Cantabria	44OC	95	95	151	151	0	0	156	158	127	127	57	57	114	116	143	143	129	129	121	126	177	177	127	143	100	103	117	131	181	203
Western Cantabria	45OC	95	99	143	145	108	108	152	156	127	127	65	75	114	116	141	143	129	129	126	126	171	177	127	143	100	103	117	131	181	209
Western Cantabria	49OC	95	99	145	145	92	96	158	158	143	143	65	65	114	116	143	143	129	129	126	126	177	177	125	125	100	103	117	131	0	0
Western Cantabria	4OC	95	95	145	151	94	108	156	156	127	127	65	75	116	116	141	143	124	129	121	126	177	177	125	143	100	100	131	131	209	209
Western Cantabria	50OC	93	99	143	151	92	94	156	158	0	0	57	65	114	116	141	143	129	129	126	126	177	177	125	143	100	100	117	131	181	203
Western Cantabria	51OC	95	95	145	145	94	94	156	158	127	127	57	75	114	114	141	141	127	129	126	126	177	177	143	143	100	100	131	131	209	209
Western Cantabria	52OC	95	103	151	151	94	94	145	158	127	127	57	65	114	116	143	143	129	129	0	0	171	177	127	143	100	100	131	131	203	209
Western Cantabria	53OC	93	99	143	151	94	94	145	158	127	143	57	65	116	116	143	143	129	129	126	126	177	177	143	143	100	100	131	131	203	209
Western Cantabria	55OC	95	103	143	151	94	108	156	156	127	143	65	75	114	116	143	143	127	129	126	126	177	177	127	127	100	100	131	131	203	209
Western Cantabria	57OC	95	99	143	145	94	94	145	156	127	143	65	75	114	116	143	143	129	129	126	126	177	177	143	143	100	100	117	131	181	181
Western Cantabria	59OC	95	95	143	151	94	108	152	156	127	143	57	75	114	114	143	143	129	129	121	126	177	177	143	143	100	103	131	131	181	203
Western Cantabria	60OC	95	95	143	151	94	94	156	156	127	143	65	75	114	116	143	143	129	129	126	126	177	177	127	143	103	103	117	131	181	203
Western Cantabria	61OC	93	95	143	145	94	108	158	158	127	127	0	0	114	116	143	143	129	129	126	126	171	177	127	143	100	103	117	131	181	203
Western Cantabria	62OC	103	103	145	151	94	108	145	156	127	143	0	0	114	116	141	141	127	129	126	126	177	177	143	143	100	103	131	131	0	0
Western Cantabria	63OC	93	103	143	151	94	94	156	158	127	127	57	65	114	116	141	141	127	129	121	126	177	177	127	143	100	100	129	131	203	203
Western Cantabria	64OC	95	95	145	145	94	94	156	158	127	143	57	65	114	116	141	143	127	129	126	126	177	177	143	143	103	103	131	131	203	203
Western Cantabria	6OC	93	95	143	151	94	94	156	156	127	127	57	65	114	116	0	0	127	129	126	126	177	177	125	125	100	100	131	131	181	181
Western Cantabria	71OC	95	99	143	145	92	96	156	158	143	145	57	65	116	116	143	143	129	129	130	130	177	177	127	143	100	103	129	131	200	209
Western Cantabria	77OC	95	99	143	145	92	96	156	158	145	145	57	57	116	116	143	143	129	129	130	130	177	177	127	143	100	103	129	131	200	209
Western Cantabria	78OC	93	95	145	151	96	108	156	156	127	145	57	65	0	0	143	143	124	127	126	126	177	177	125	143	100	103	131	131	181	203
Western Cantabria	7OC	95	95	151	151	94	94	156	158	127	127	57	75	114	116	143	143	129	129	121	126	177	177	125	127	100	103	131	131	181	203
Western Cantabria	80OC	95	103	143	145	94	108	156	156	127	127	65	75	114	116	143	143	127	129	121	126	177	177	125	127	100	100	131	131	181	203
Western Cantabria	82OC	95	99	143	151	92	94	152	158	127	143	57	65	114	114	143	143	129	129	126	126	177	177	125	143	100	100	117	131	181	203
Western Cantabria	83OC	95	99	143	151	94	94	156	158	127	127	65	75	114	116	141	143	129	129	126	126	177	177	143	143	100	100	129	131	203	209
Western Cantabria	84OC	93	99	145	145	92	108	156	156	127	127	57	65	114	116	143	143	127	129	126	126	177	177	127	143	100	100	0	0	181	209
Western Cantabria	85OC	95	95	143	151	94	94	156	156	145	145	65	65	114	116	141	141	129	129	126	126	177	177	125	143	103	103	0	0	181	209
Western Cantabria	86OC	93	103	143	151	94	94	156	156	127	127	75	75	114	116	141	143	129	129	126	126	177	177	125	143	100	100	131	131	181	181
Western Cantabria	87OC	93	99	143	151	94	94	145	145	127	143	57	57	114	116	143	143	127	129	121	126	171	177	143	143	103	103	117	131	181	203
Western Cantabria	8OC	95	99	143	154	92	108	156	158	136	145	57	65	116	116	143	143	129	129	128	128	177	177	129	143	103	103	117	131	200	209
Western Cantabria	90OC	95	99	143	145	94	94	145	156	127	127	57	65	114	116	141	143	127	129	126	126	177	177	143	143	100	100	131	131	181	181
Western Cantabria	92OC	99	99	143	143	92	96	156	158	145	145	57	65	116	116	143	143	129	129	0	0	177	177	127	143	100	103	131	131	200	209
Western Cantabria	93OC	95	99	143	145	92	96	156	158	143	145	57	65	116	116	143	143	129	129	126	130	177	177	127	143	100	103	129	131	200	209
Western Cantabria	95OC	103	103	145	151	94	94	145	156	143	143	75	75	114	116	141	143	127	129	126	126	177	177	143	143	100	103	131	131	181	200
Western Cantabria	96OC	103	103	145	151	94	108	145	156	127	143	57	75	114	116	143	143	127	129	126	126	177	177	127	143	100	103	131	131	181	200
Western Cantabria	9OC	93	103	145	151	94	108	156	156	127	127	65	75	114	116	0	0	127	129	126	126	177	177	127	143	100	100	131	131	181	181
Eastern Cantabria	109OR	95	95	143	145	92	92	0	0	127	143	0	0	114	116	143	143	90	129	121	126	177	177	127	143	103	103	117	131	181	200
Eastern Cantabria	115OR	95	95	143	154	92	96	156	158	127	143	57	65	114	116	143	143	129	129	121	126	177	177	125	127	100	103	117	129	200	203
Eastern Cantabria	118OR	93	93	143	143	0	0	158	158	127	143	57	65	114	116	143	143	90	129	126	128	177	177	125	143	100	103	131	131	203	203
Eastern Cantabria	120OR	0	0	143	143	92	96	156	156	127	143	65	65	114	114	143	143	129	129	121	126	177	177	125	125	103	103	131	131	209	209
Eastern Cantabria	124OR	95	95	143	143	92	96	158	158	127	145	57	65	114	116	143	143	129	129	126	126	177	177	125	125	100	103	131	131	181	203
Eastern Cantabria	125OR	99	99	143	154	92	92	158	158	0	0	57	57	116	116	143	143	90	129	128	128	177	177	127	127	103	103	117	131	200	203
Eastern Cantabria	127OR	99	99	143	154	92	92	156	156	143	143	57	57	114	116	143	143	127	129	128	128	0	0	125	127	103	103	117	131	200	203
Eastern Cantabria	129OR	95	95	143	143	92	92	156	158	127	143	57	65	114	116	143	143	129	129	128	128	177	177	125	143	100	103	131	131	181	203
Eastern Cantabria	131OR	99	99	143	154	92	92	158	158	143	143	57	57	114	116	143	143	0	0	128	128	177	177	127	127	103	103	117	131	200	203
Eastern Cantabria	132OR	95	99	143	154	92	96	156	158	143	143	57	65	114	116	143	143	129	129	126	126	177	177	125	127	100	103	117	129	200	209
Eastern Cantabria	133OR	95	95	143	143	92	96	156	156	127	127	65	65	114	114	143	143	0	0	126	126	177	177	125	125	103	103	131	131	209	209
Eastern Cantabria	136OR	95	95	143	143	92	96	156	156	127	127	57	65	114	116	143	143	90	129	121	126	177	177	125	125	103	103	131	131	209	209
Eastern Cantabria	137OR	99	99	143	154	92	92	158	158	143	143	57	57	116	116	143	143	0	0	128	128	177	177	127	127	103	103	131	131	200	203
Eastern Cantabria	138OR	99	99	143	154	92	92	158	158	143	143	57	57	116	116	143	143	127	129	128	128	177	177	127	127	103	103	117	131	200	203
Eastern Cantabria	140OR	99	99	143	143	92	92	158	158	143	143	57	57	114	116	0	0	127	127	128	128	177	177	127	127	103	103	0	0	200	200
Eastern Cantabria	142OR	93	95	143	145	92	96	156	156	127	145	57	65	114	116	0	0	0	0	126	130	177	177	125	143	103	103	129	129	209	209
Eastern Cantabria	16OR	99	99	143	154	92	92	158	158	143	143	57	57	116	116	0	0	127	127	121	128	177	177	129	129	103	103	117	131	200	203
Eastern Cantabria	18OR	95	99	143	154	92	96	156	158	127	143	57	65	116	116	143	143	129	129	121	126	177	177	125	127	103	103	117	129	203	209
Eastern Cantabria	21OR	95	95	143	143	92	92	156	158	127	143	57	65	114	114	0	0	129	129	121	126	177	177	125	143	100	103	131	131	181	203
Eastern Cantabria	23OR	95	95	143	145	92	96	156	156	127	145	57	65	114	116	143	143	129	129	126	126	177	177	125	143	100	103	129	131	181	209
Eastern Cantabria	26OR	95	99	143	143	92	96	156	158	127	145	57	65	114	116	143	143	129	129	128	128	177	177	125	125	103	103	117	131	181	203
Eastern Cantabria	28OR	95	99	143	143	92	96	158	158	145	145	57	65	116	116	143	143	127	129	128	128	177	177	127	143	0	0	0	0	0	0
Eastern Cantabria	30OR	95	99	143	145	92	96	156	158	127	143	57	65	116	116	143	143	127	129	128	128	177	177	129	143	100	103	117	131	181	203
Eastern Cantabria	31OR	99	99	143	154	92	92	158	158	143	143	57	57	116	116	141	141	127	127	121	128	177	177	129	129	0	0	117	131	200	209
Eastern Cantabria	32OR	99	99	145	154	92	92	158	158	127	143	57	65	108	116	143	143	127	129	130	130	177	177	125	129	103	103	117	131	203	209
Eastern Cantabria	33OR	95	95	143	143	85	92	0	0	145	145	57	65	114	116	0	0	129	129	128	128	177	177	127	143	100	103	131	131	203	209
Eastern Cantabria	37OR	95	95	143	143	92	96	156	156	127	127	54	65	114	114	143	143	129	129	121	126	177	177	125	125	103	103	131	131	209	209
Eastern Cantabria	38OR	95	99	143	143	92	96	156	158	143	145	57	57	116	116	143	143	127	129	128	128	177	177	127	143	100	103	131	131	203	209
Eastern Cantabria	39OR	95	99	143	143	92	96	156	158	143	145	57	65	116	116	143	143	127	129	128	128	177	177	127	143	100	103	131	131	203	209
Eastern Cantabria	40OR	95	99	145	145	0	0	156	158	143	145	65	65	108	114	143	143	129	129	126	126	177	177	143	143	103	103	131	131	181	181
